# Supplementary material for: Functional Fruit Snacks Enriched with Natural Sources of Fructooligosaccharides: Composition, Bioactive Compounds, Biological Activity, and Consumer Acceptance
Source: Molecules. 2025 Jun 7;30(12):2507. doi: 10.3390/molecules30122507 (PMC12195991; doi:10.3390/molecules30122507)
Supplement: Supplementary file 1 [file molecules-30-02507-s001.zip]

Archive with 1 entries (1 files):
- molecules-3676587-supplementary.pdf
